# Supplementary material for: Application of Ligand- and Structure-Based Prediction Models for the Design of Alkylhydrazide-Based HDAC3 Inhibitors as Novel Anti-Cancer Compounds
Source: Pharmaceuticals (Basel). 2023 Jul 6;16(7):968. doi: 10.3390/ph16070968 (PMC10386743; doi:10.3390/ph16070968)
Supplement: Supplementary file 1 [file pharmaceuticals-16-00968-s001.zip]

Archive with 1 entries (1 files):
- pharmaceuticals-2425558-supplementary.pdf
